# Supplementary material for: Optimal Choice of the Regularization Parameter for Direct Identification of Polymers Relaxation Time and Frequency Spectra
Source: Polymers (Basel). 2024 Dec 26;17(1):31. doi: 10.3390/polym17010031 (PMC11722655; doi:10.3390/polym17010031)
Supplement: Supplementary file 1 [file polymers-17-00031-s001.zip]

Archive with 1 entries (1 files):
- Supplementary materials 26.12.2024.pdf
